# Supplementary material for: Two MarR-Type Repressors Balance Precursor Uptake and Glycine Betaine Synthesis in Bacillus subtilis to Provide Cytoprotection Against Sustained Osmotic Stress
Source: Front Microbiol. 2020 Jul 23;11:1700. doi: 10.3389/fmicb.2020.01700 (PMC7396694; doi:10.3389/fmicb.2020.01700)
Supplement: Supplementary file 2 [file Table_1.XLSX]

## Sheet: Summary alle für revision
Supplementary data sheet 1. Homologs of the Bacillus subtilis (wild type strain 168) OpuB and OpuC transporter components, GbsA-GbsB glycine betaine synthesis enzymes and GbsR-like regulator proteins (GbsR, OpcR, YvaV). Listed are Locus tags of proteins and their corrsponding genes according to the IMG/MER database (https://img.jgi.doe.gov). The color code of the table columns follows the code in…
taxon_oid according to IMG/MER database	Strain	Locus tag according to IMG/MER database homolog of					Locus tag according to IMG/MER database homolog of					Locus tag according to IMG/MER database homolog of			Locus tag according to IMG/MER database homolog of				Locus tag according to IMG/MER database homolog of
		OpuBA (29)	OpuBB	OpuBC	OpuBD	YvaV	OpuCA (79)	OpuCB	OpuCC	OpuCD	OpcR	GbsA (68)	GbsB	GbsR	ATP-binding protein	Permease	Substrate-binding protein	Permease	ATP-binding protein	Permease	Substrate-binding protein	Permease
649633008	Bacillus amyloliquefaciens Campbell F, DSM 7	BAMF_3231	BAMF_3230	BAMF_3229	BAMF_3228	BAMF_3232	BAMF_3236	BAMF_3235	BAMF_3234	BAMF_3233	BAMF_3237	BAMF_2872	BAMF_2871	BAMF_2873
649633009	Bacillus atrophaeus 1942	BATR1942_14825	BATR1942_14820	BATR1942_14815	BATR1942_14810	BATR1942_14830	BATR1942_14850	BATR1942_14845	BATR1942_14840	BATR1942_14835	BATR1942_14855	BATR1942_13345	BATR1942_13340	BATR1942_13350
2639762716	Bacillus glycinifermentans TH008	Ga0077513_10158	Ga0077513_10159	Ga0077513_101510	Ga0077513_101511	-	Ga0077513_10062	Ga0077513_10063	Ga0077513_10064	Ga0077513_10065	Ga0077513_10061	Ga0077513_107513	Ga0077513_107512	Ga0077513_107514
2675903408	Bacillus halotolerans NRRL B-41618	Ga0127224_121783	Ga0127224_121783	Ga0127224_121784	Ga0127224_121785	Ga0127224_121781	Ga0127224_121777	Ga0127224_121778	Ga0127224_121779	Ga0127224_121780	Ga0127224_121776	Ga0127224_1211067	Ga0127224_1211068	Ga0127224_1211066
2585427720	Bacillus methylotrophicus SK19.001	H008DRAFT_00102	H008DRAFT_00101	H008DRAFT_00100	H008DRAFT_00099	H008DRAFT_00103	H008DRAFT_00107	H008DRAFT_00106	H008DRAFT_00105	H008DRAFT_00104	H008DRAFT_00108	H008DRAFT_03900	H008DRAFT_03899	H008DRAFT_03901
2545555827	Bacillus mojavensis RO-H-1	GYUDRAFT_00443	GYUDRAFT_00442	GYUDRAFT_00441	GYUDRAFT_00440	GYUDRAFT_00444	GYUDRAFT_00448	GYUDRAFT_00447	GYUDRAFT_00446	GYUDRAFT_00445	GYUDRAFT_00449	GYUDRAFT_00154	GYUDRAFT_00153	GYUDRAFT_00155
2639763118	Bacillus murimartini LMG21005	Ga0098749_109291	Ga0098749_109290	Ga0098749_109289	Ga0098749_109288	Ga0098749_109292	Ga0098749_109301	Ga0098749_109300	Ga0098749_109299	Ga0098749_109298	Ga0098749_109302	Ga0098749_1099	Ga0098749_1098	Ga0098749_10910
2724679182	Bacillus nakamurai NRRL B-41091	Ga0126199_11360	Ga0126199_11361	Ga0126199_11362	Ga0126199_11363	Ga0126199_11359	Ga0126199_11355	Ga0126199_11356	Ga0126199_11357	Ga0126199_11358	Ga0126199_11354	Ga0126199_1439	Ga0126199_1438	Ga0126199_14310
2548877022	Bacillus siamensis KCTC 13613	Y79DRAFT_02377	Y79DRAFT_02378	Y79DRAFT_02379	Y79DRAFT_02380	Y79DRAFT_02376	Y79DRAFT_02372	Y79DRAFT_02373	Y79DRAFT_02374	Y79DRAFT_02375	Y79DRAFT_02371	Y79DRAFT_02686	Y79DRAFT_02687	Y79DRAFT_02685
2545824693	Bacillus sonorensis L12	BSONL12_02789	BSONL12_02794	BSONL12_02799	BSONL12_02804	-	BSONL12_15864	BSONL12_15859	BSONL12_15854	BSONL12_15849	BSONL12_15869	BSONL12_23630	BSONL12_23635	BSONL12_23625
2513237296	Bacillus sp. 5B6	MY7_3074	MY7_3073	MY7_3072	MY7_3071	MY7_3075	MY7_3079	MY7_3078	MY7_3077	MY7_3076	MY7_3080	MY7_2778	MY7_2777	MY7_2779
2634166502	Bacillus sp. A053 (contamination screened)	Ga0077503_11973	Ga0077503_11974	Ga0077503_11975	Ga0077503_11976	Ga0077503_11972	Ga0077503_11968	Ga0077503_11969	Ga0077503_11970	Ga0077503_11971	Ga0077503_11967	Ga0077503_111278	Ga0077503_111279	Ga0077503_111277
2639763045	Bacillus sp. BH072	Ga0078005_113355	Ga0078005_113354	Ga0078005_113353	Ga0078005_113352	Ga0078005_113356	Ga0078005_113360	Ga0078005_113359	Ga0078005_113358	Ga0078005_113357	Ga0078005_113361	Ga0078005_113063	Ga0078005_113062	Ga0078005_113064
2651869648	Bacillus sp. BS34A	Ga0098211_113688	Ga0098211_113687	Ga0098211_113686	Ga0098211_113685	Ga0098211_113689	Ga0098211_113698	Ga0098211_113697	Ga0098211_113696	Ga0098211_113695	Ga0098211_113699	Ga0098211_113406	Ga0098211_113405	Ga0098211_113407
2630968610	Bacillus sp. CMAA 1185	Ga0080957_110294	Ga0080957_110293	Ga0080957_110292	Ga0080957_110291	Ga0080957_110295	Ga0080957_110299	Ga0080957_110298	Ga0080957_110297	Ga0080957_110296	Ga0080957_110300	Ga0080957_11011	Ga0080957_11010	Ga0080957_11012
2695420354	Bacillus sp. Co1-6	Ga0132356_112408	Ga0132356_112407	Ga0132356_112406	Ga0132356_112405	Ga0132356_112409	Ga0132356_112413	Ga0132356_112412	Ga0132356_112411	Ga0132356_112410	Ga0132356_112414	Ga0132356_112117	Ga0132356_112116	Ga0132356_112118
2648501244	Bacillus sp. JFL15	Ga0098726_1011003	Ga0098726_1011002	Ga0098726_1011001	Ga0098726_1011000	Ga0098726_1011004	Ga0098726_1011008	Ga0098726_1011007	Ga0098726_1011006	Ga0098726_1011005	Ga0098726_1011009	Ga0098726_101636	Ga0098726_101635	Ga0098726_101637
2513237216	Bacillus sp. JS	MY9_3421	MY9_3420	MY9_3419	MY9_3418	MY9_3422	MY9_3426	MY9_3425	MY9_3424	MY9_3423	MY9_3427	MY9_3113	MY9_3112	MY9_3114
2636415867	Bacillus sp. LK7	Ga0081096_101305	Ga0081096_101304	Ga0081096_101303	Ga0081096_101302	Ga0081096_101306	Ga0081096_101310	Ga0081096_101309	Ga0081096_101308	Ga0081096_101307	Ga0081096_101311	Ga0081096_1018	Ga0081096_1017	Ga0081096_1019
2634166497	Bacillus sp. MSP13	Ga0077505_111233	Ga0077505_111234	Ga0077505_111235	Ga0077505_111236	Ga0077505_111232						Ga0077505_111512	Ga0077505_111513	Ga0077505_111511
2684623176	Bacillus sp. SDLI1	Ga0123739_113592	Ga0123739_113591/Ga0123739_113590	Ga0123739_113589	Ga0123739_113588	Ga0123739_113593	Ga0123739_113597	Ga0123739_113596	Ga0123739_113595	Ga0123739_113594	Ga0123739_113598	Ga0123739_113262	Ga0123739_113261	Ga0123739_113263
2645727745	Bacillus sp. YP1	Ga0077898_123436	Ga0077898_123435	Ga0077898_123434	Ga0077898_123433	Ga0077898_123437	Ga0077898_123441	Ga0077898_123440	Ga0077898_123439	Ga0077898_123438	Ga0077898_123442	Ga0077898_123141	Ga0077898_123140	Ga0077898_123142
643886130	Bacillus subtilis NCIB 3610	BsubsN3_010100018217	BsubsN3_010100018212	BsubsN3_010100018207	BsubsN3_010100018202	BsubsN3_010100018222	BsubsN3_010100018267	BsubsN3_010100018262	BsubsN3_010100018257	BsubsN3_010100018252	BsubsN3_010100018272	BsubsN3_010100016802	BsubsN3_010100016797	BsubsN3_010100016807
647000211	Bacillus subtilis spizizenii ATCC 6633	BSU6633_05039	BSU6633_05034	BSU6633_05029	BSU6633_05024	BSU6633_05049	BSU6633_04827	BSU6633_04832	BSU6633_04837	BSU6633_04842	BSU6633_04822	BSU6633_11410	BSU6633_11405	BSU6633_11415
646311909	Bacillus subtilis subtilis 168	BSU33730	BSU33720	BSU33710	BSU33700	BSU33740	BSU33830	BSU33820	BSU33810	BSU33800	BSU33840	BSU31060	BSU31050	BSU31070
2585427716	Bacillus tequilensis KCTC 13622	V756DRAFT_00759	V756DRAFT_00760	V756DRAFT_00761	V756DRAFT_00762	V756DRAFT_00756	V756DRAFT_00752	V756DRAFT_00753	V756DRAFT_00754	V756DRAFT_00755	V756DRAFT_00751	V756DRAFT_00228	V756DRAFT_00229	V756DRAFT_00227
2547132131	Bacillus vallismortis DV1-F-3	GYSDRAFT_01086	GYSDRAFT_01085	GYSDRAFT_01084/GYSDRAFT_01083	GYSDRAFT_01082	GYSDRAFT_01087	GYSDRAFT_01091	GYSDRAFT_01090	GYSDRAFT_01089	GYSDRAFT_01088	GYSDRAFT_01092	GYSDRAFT_02363	GYSDRAFT_02362	GYSDRAFT_02364
2636415569	Bacillus vanillea XY18	Ga0077517_113120	Ga0077517_113121	Ga0077517_113122	Ga0077517_113123	Ga0077517_113119	Ga0077517_113115	Ga0077517_113116	Ga0077517_113117	Ga0077517_113118	Ga0077517_113114	Ga0077517_1129	Ga0077517_1128	Ga0077517_11210
2687453157	Bacillus velezensis SB1216	Ga0133458_113746	Ga0133458_113745	Ga0133458_113744	Ga0133458_113743	Ga0133458_113747	Ga0133458_113751	Ga0133458_113750	Ga0133458_113749	Ga0133458_113748	Ga0133458_113752	Ga0133458_113441	Ga0133458_113440	Ga0133458_113442
2617271258	Bacillus aerophilus C772						Ga0058678_13659	Ga0058678_13658	Ga0058678_13657	-	-
2522572065	Bacillus aidingensis DSM 18341						G475DRAFT_03923	G475DRAFT_03922	G475DRAFT_03921	G475DRAFT_03924	-	G475DRAFT_04058	G475DRAFT_04059	G475DRAFT_04057
2576861487	Bacillus altitudinis 41KF2b						BA79_05547	BA79_05542	BA79_05537	BA79_05532	BA79_05552	BA79_04082	BA79_04077	BA79_04087
2617271258	Bacillus aquimaris						Ga0058678_13750	Ga0058678_13749	Ga0058678_13748	Ga0058678_13751	-				Ga0058678_13659	Ga0058678_13658	Ga0058678_13657	-
2713896803	Bacillus australimaris NH7I_1						Ga0124675_112303	Ga0124675_112302	Ga0124675_112301	Ga0124675_112300	Ga0124675_112304	Ga0124675_1129	Ga0124675_1128	Ga0124675_11210
2645727660	Bacillus butanolivorans DSM 18926						Ga0098751_1012644	Ga0098751_1012643	Ga0098751_1012642	Ga0098751_1012641	-
2524614595	Bacillus chagannorensis DSM 18086						G477DRAFT_01340	G477DRAFT_01339	G477DRAFT_01342	G477DRAFT_01341	-	G477DRAFT_02595	G477DRAFT_02595	-
2571042748	Bacillus cihuensis FJAT-14515						V179DRAFT_03693	V179DRAFT_03692	V179DRAFT_03691	V179DRAFT_03690	V179DRAFT_03694	V179DRAFT_04517	V179DRAFT_04516	V179DRAFT_04521
637000019	Bacillus clausii KSM-K16						ABC3029	ABC3030	ABC3031	ABC3032	-	ABC0980	ABC0979	ABC0981
2630968645	Bacillus coagulans DSM 1 = ATCC 7050						Ga0077989_11675	Ga0077989_11674	Ga0077989_11673	Ga0077989_11672	Ga0077989_11676
642979338	Bacillus coahuilensis m4-4						Bcoam_010100013764	Bcoam_010100013769	Bcoam_010100013754	Bcoam_010100013759	-				Bcoam_010100010365	Bcoam_010100010360	Bcoam_010100010355	Bcoam_010100010355
2619619271	Bacillus dielmoensis FF4						Ga0057463_17870	Ga0057463_17869	Ga0057463_17868	Ga0057463_17867	Ga0057463_17871
2551306099	Bacillus endophyticus 2102						A360DRAFT_03317	A360DRAFT_03316	A360DRAFT_03315	A360DRAFT_03314	A360DRAFT_03318	A360DRAFT_04283	A360DRAFT_04282	A360DRAFT_04284
2744054489	Bacillus farraginis DSM 16013						Ga0132750_100898	Ga0132750_100899	Ga0132750_1008100	Ga0132750_1008101	Ga0132750_100897
2708742534	Bacillus filamentosus SGD-14						Ga0139069_104147	Ga0139069_104148	Ga0139069_104149	Ga0139069_104150	-	Ga0139069_10883	Ga0139069_10882	Ga0139069_10884
2651869764	Bacillus gobiensis FJAT-4402						Ga0098227_113364	Ga0098227_113363	Ga0098227_113366	Ga0098227_113365	-
2630968313	Bacillus invictae DSM 26896						Ga0077165_101604	Ga0077165_101605	Ga0077165_101606	Ga0077165_101607	Ga0077165_101603	Ga0077165_13214	Ga0077165_13213	Ga0077165_13215
2585427654	Bacillus lehensis G1						BleG1_1606	BleG1_1607	BleG1_1608	BleG1_1609	BleG1_1605	BleG1_0968	BleG1_0967	BleG1_0969	BleG1_3167	BleG1_3168	BleG1_3165	BleG1_3166
2731957655	Bacillus lentus NBRC 16444						Ga0128618_101197	Ga0128618_101198	Ga0128618_101199	Ga0128618_101200	-				Ga0128618_101182	Ga0128618_101181	Ga0128618_101184	Ga0128618_101183
639279303	Bacillus licheniformis DSM 13 Goettingen						BLi03651	BLi03650	BLi03649	BLi03648	BLi03652	BLi03270	BLi03269	BLi03271
2671180223	Bacillus lonarensis 25nlg						Ga0116968_105201	Ga0116968_105202	Ga0116968_105203	Ga0116968_105204	-	Ga0116968_101100	Ga0116968_10199	Ga0116968_101101
2639763006	Bacillus marisflavi						Ga0081109_101205	Ga0081109_101206	Ga0081109_101203	Ga0081109_101204	-
2547132161	Bacillus massiliosenegalensis JC6						BMSHGDRAFT_01836	BMSHGDRAFT_01835	BMSHGDRAFT_01837	-	-	BMSHGDRAFT_04747	BMSHGDRAFT_04746 (kein GbsB!)	BMSHGDRAFT_04748
2740892493	Bacillus muralis G25-68						Ga0158900_112520	Ga0158900_112519	Ga0158900_112518	Ga0158900_112517	-
2619619270	Bacillus ndiopicus FF3						Ga0057462_107265	Ga0057462_107264	Ga0057462_107263	Ga0057462_107262	-
2636415507	Bacillus paralicheniformis KJ-16						Ga0081048_106719	Ga0081048_106718	Ga0081048_106717	Ga0081048_106716	Ga0081048_106720	Ga0081048_113920	Ga0081048_113919	Ga0081048_113921
2565956572	Bacillus pumilus B6033						BW16_16355	BW16_16350	BW16_16345	BW16_16340	BW16_16360	BW16_14845	BW16_14840	BW16_14850
2585428026	Bacillus safensis CFA06						ER50_00805	ER50_00810	ER50_00815	ER50_00820	ER50_00800	ER50_19160	ER50_19155	ER50_19165
2651869806	Bacillus shackletonii LMG 18435						Ga0101147_1042561	Ga0101147_1042562	Ga0101147_1042563	-	Ga0101147_1042560
2648501342	Bacillus simplex BA2H3						Ga0073003_105130	Ga0073003_105129	Ga0073003_105128	Ga0073003_105127	-
649989910	Bacillus sp. BT1B_CT2						HMPREF1012_03072	HMPREF1012_03071	HMPREF1012_03070	HMPREF1012_03069	HMPREF1012_03073	HMPREF1012_02761	HMPREF1012_02760	HMPREF1012_02762
2615840685	Bacillus sp. ES.036						Ga0069820_0397	Ga0069820_0396	Ga0069820_0399	Ga0069820_0398	-	Ga0069820_2651	Ga0069820_2650	Ga0069820_2652	Ga0069820_0448	Ga0069820_0447	Ga0069820_0450	Ga0069820_0449	Ga0069820_4358	Ga0069820_4359	Ga0069820_4360
2630968977	Bacillus sp. LK10						Ga0081099_10815	Ga0081099_10814	Ga0081099_10813	Ga0081099_10812	Ga0081099_10816	Ga0081099_118169	Ga0081099_118170	Ga0081099_118168
2537562209	Bacillus sp. M 2-6						BAME_33160	BAME_33150	BAME_33140	BAME_33130	BAME_33170	BAME_14700	BAME_14690	BAME_14710
2636415559	Bacillus sp. MSP5.4						Ga0077504_105308	Ga0077504_105307	Ga0077504_105306	Ga0077504_105305	Ga0077504_105309	Ga0077504_10417	Ga0077504_10416	Ga0077504_10418
2576861039	Bacillus sp. NSP2.1						M655DRAFT_03841	M655DRAFT_03842	M655DRAFT_03843	M655DRAFT_03844	-
2554235235	Bacillus sp. NSP9.1						M654DRAFT_03008	M654DRAFT_03007	M654DRAFT_03006	M654DRAFT_03005	M654DRAFT_03009	M654DRAFT_02571	M654DRAFT_02570	M654DRAFT_02572
2687453793	Bacillus sp. OK838						Ga0115449_103224	Ga0115449_103223	Ga0115449_103222	Ga0115449_103221	-
2627853879	Bacillus sp. REN51N						Ga0077501_104168	Ga0077501_104167	Ga0077501_104166	Ga0077501_104165	-	Ga0077501_120366	Ga0077501_120367	Ga0077501_120365
2681812863	Bacillus sp. RRD69						Ga0098832_0321	Ga0098832_0320	Ga0098832_0319	Ga0098832_0318	Ga0098832_0322	Ga0098832_0014	Ga0098832_0013	Ga0098832_0015
2554235236	Bacillus sp. SB47						M661DRAFT_03008	M661DRAFT_03007	M661DRAFT_03006	M661DRAFT_03005	M661DRAFT_03009	M661DRAFT_02683	M661DRAFT_02682	M661DRAFT_02684
2643221709	Bacillus sp. Soil745						Ga0102486_123445	Ga0102486_123446	Ga0102486_123447	Ga0102486_123448	-
2648501739	Bacillus sp. TH007						Ga0101855_109307	Ga0101855_109306	Ga0101855_109305	Ga0101855_109304	Ga0101855_109308	Ga0101855_10912	Ga0101855_10911	Ga0101855_10913
2630968715	Bacillus sp. WP8						Ga0077844_113194	Ga0077844_113193	Ga0077844_113192	Ga0077844_113191	Ga0077844_113195	Ga0077844_112899	Ga0077844_112898	Ga0077844_112900
2728369132	Bacillus sporothermodurans B4102						Ga0127278_1073181	Ga0127278_1073182	Ga0127278_1073183	Ga0127278_1073184	-
2630968442	Bacillus subterraneus MITOT1						Ga0077506_110815	Ga0077506_110814	Ga0077506_110817	Ga0077506_110816	-
2721755502	Bacillus weihaiensis Alg07						Ga0175699_124262	Ga0175699_124263	Ga0175699_124261	-	-
2721755807	Bacillus xiamenensis VV3						Ga0175659_113227	Ga0175659_113226	Ga0175659_113225	Ga0175659_113224	Ga0175659_113228	Ga0175659_112865	Ga0175659_112864	Ga0175659_112866
2585427675	Bacillus zhangzhouensis DW5-4						BA70_00485	BA70_00490	BA70_00495	BA70_00500	BA70_00480	BA70_01955	BA70_01960	BA70_01950
650716024	Clostridium acetobutylicum DSM 1731						SMB_G1500	SMB_G1498	SMB_G1499	SMB_G1501	-				SMB_G2886		SMB_G2885	SMB_G2885
2630968694	Quasibacillus thermotolerans SGZ-8						Ga0077497_100753	Ga0077497_100752	Ga0077497_100751	Ga0077497_100750	Ga0077497_100754
2654587512	Bacillus aryabhattai T61											Ga0077132_103352	Ga0077132_103351	Ga0077132_103350
2648501634	Bacillus cytotoxicus CVUAS 2833											Ga0104886_112824	Ga0104886_112825	Ga0104886_112823
646564507	Bacillus megaterium DSM 319											BMD_5093	BMD_5094	BMD_5095
2636415927	Bacillus okhensis Kh10-101T											Ga0070851_16012	-	Ga0070851_16013
2651870172	Bacillus salsus IBRC-M10078											Ga0075263_11455	-	Ga0075263_11454
2675903372	Bacillus sp. IHB B 7164											Ga0126446_115191	Ga0126446_115192	Ga0126446_115193
2643221951	Bacillus sp. Leaf75											Ga0102446_134136	Ga0102446_134135	Ga0102446_134134
2571042037	Bacillus sp. RP1137											T293DRAFT_00191	T293DRAFT_00192	T293DRAFT_00193
2645728032	Bacillus vireti DSM 15602											Ga0078529_117315	Ga0078529_117316	-
2524023182	Fictibacillus macauensis ZFHKF-1											A374_16228	A374_16233	A374_16223
640753020	Clostridium kluyveri DSM 555														CKL_2797		CKL_2796	CKL_2796
2617271079	Bacillus vietnamensis HD-02														Ga0055372_1011632	Ga0055372_1011631	Ga0055372_1011630	-	Ga0055372_1011832	Ga0055372_1011833	Ga0055372_1011830	Ga0055372_1011831
